# Supplementary material for: Xanthichthys greenei, a new species of triggerfish (Balistidae) from the Line Islands
Source: Biodivers Data J. 2013 Sep 16;(1):e994. doi: 10.3897/BDJ.1.e994 (PMC3964694; doi:10.3897/BDJ.1.e994)
Supplement: XML Treatment for Xanthichthys greenei [file BDJ.1.e994-treatment1.xml]

<!DOCTYPE tp:taxon-treatment
  PUBLIC "-//TaxonX//DTD Taxonomic Treatment Publishing DTD v0 20100105//EN" "tax-treatment-NSO.dtd">
<tp:taxon-treatment xmlns:tp="http://www.plazi.org/taxpub"><tp:treatment-meta><mixed-citation publication-type="journal"><person-group><name><surname>Pyle</surname><given-names>Richard L.</given-names></name><name><surname>Earle</surname><given-names>John L.</given-names></name></person-group><article-title><italic><tp:taxon-name><tp:taxon-name-part taxon-name-part-type="genus">Xanthichthys</tp:taxon-name-part> <tp:taxon-name-part taxon-name-part-type="species">greenei</tp:taxon-name-part></tp:taxon-name></italic>, a new species of triggerfish (<tp:taxon-name><tp:taxon-name-part taxon-name-part-type="familia">Balistidae</tp:taxon-name-part></tp:taxon-name>) from the Line Islands</article-title><source>Biodivers Data J</source><day>16</day><month>9</month><year>2013</year><volume>2013</volume><issue>1</issue><pub-id pub-id-type="doi">10.3897/BDJ.1.e994</pub-id></mixed-citation></tp:treatment-meta><tp:nomenclature><tp:taxon-name>
            <tp:taxon-name-part taxon-name-part-type="genus">Xanthichthys</tp:taxon-name-part>
            <tp:taxon-name-part taxon-name-part-type="species">greenei</tp:taxon-name-part>
            <object-id xmlns:xlink="http://www.w3.org/1999/xlink" xlink:type="simple" object-id-type="ZooBank">urn:lsid:zoobank.org:act:28D73F00-F8E0-4997-9E02-FF70B2571CE5</object-id>
          </tp:taxon-name><tp:taxon-authority>Pyle and Earle</tp:taxon-authority><tp:taxon-status xmlns:xlink="http://www.w3.org/1999/xlink" xlink:type="simple">sp. n.</tp:taxon-status></tp:nomenclature><tp:treatment-sec sec-type="materials"><title>Materials</title><list list-type="alpha-lower"><list-item><p><bold>Type status:</bold> <named-content xmlns:xlink="http://www.w3.org/1999/xlink" content-type="dwc:typeStatus" xlink:type="simple">Holotype</named-content>. <bold>Occurrence:</bold> catalogNumber: <named-content xmlns:xlink="http://www.w3.org/1999/xlink" content-type="dwc:catalogNumber" xlink:type="simple">40262</named-content>; recordedBy: <named-content xmlns:xlink="http://www.w3.org/1999/xlink" content-type="dwc:recordedBy" xlink:type="simple">Brian D. Greene</named-content>; individualCount: <named-content xmlns:xlink="http://www.w3.org/1999/xlink" content-type="dwc:individualCount" xlink:type="simple">1</named-content>; sex: <named-content xmlns:xlink="http://www.w3.org/1999/xlink" content-type="dwc:sex" xlink:type="simple">male</named-content>; preparations: <named-content xmlns:xlink="http://www.w3.org/1999/xlink" content-type="dwc:preparations" xlink:type="simple">whole animal (55% Isopropanol)</named-content>; <bold>Taxon:</bold> taxonID: <named-content xmlns:xlink="http://www.w3.org/1999/xlink" content-type="dwc:taxonID" xlink:type="simple">28D73F00-F8E0-4997-9E02-FF70B2571CE5</named-content>; scientificNameID: <named-content xmlns:xlink="http://www.w3.org/1999/xlink" content-type="dwc:scientificNameID" xlink:type="simple">28D73F00-F8E0-4997-9E02-FF70B2571CE5</named-content>; acceptedNameUsageID: <named-content xmlns:xlink="http://www.w3.org/1999/xlink" content-type="dwc:acceptedNameUsageID" xlink:type="simple">28D73F00-F8E0-4997-9E02-FF70B2571CE5</named-content>; parentNameUsageID: <named-content xmlns:xlink="http://www.w3.org/1999/xlink" content-type="dwc:parentNameUsageID" xlink:type="simple">EDB706F7-A7E1-4763-AB97-ECB71151CDBD</named-content>; originalNameUsageID: <named-content xmlns:xlink="http://www.w3.org/1999/xlink" content-type="dwc:originalNameUsageID" xlink:type="simple">28D73F00-F8E0-4997-9E02-FF70B2571CE5</named-content>; nameAccordingToID: <named-content xmlns:xlink="http://www.w3.org/1999/xlink" content-type="dwc:nameAccordingToID" xlink:type="simple">A64FB7C8-41F7-4DAE-B538-FE3BEA1E3DFF</named-content>; namePublishedInID: <named-content xmlns:xlink="http://www.w3.org/1999/xlink" content-type="dwc:namePublishedInID" xlink:type="simple">A64FB7C8-41F7-4DAE-B538-FE3BEA1E3DFF</named-content>; scientificName: <named-content xmlns:xlink="http://www.w3.org/1999/xlink" content-type="dwc:scientificName" xlink:type="simple"><tp:taxon-name><tp:taxon-name-part taxon-name-part-type="genus">Xanthichthys</tp:taxon-name-part> <tp:taxon-name-part taxon-name-part-type="species">greenei</tp:taxon-name-part></tp:taxon-name></named-content>; acceptedNameUsage: <named-content xmlns:xlink="http://www.w3.org/1999/xlink" content-type="dwc:acceptedNameUsage" xlink:type="simple"><tp:taxon-name><tp:taxon-name-part taxon-name-part-type="genus">Xanthichthys</tp:taxon-name-part> <tp:taxon-name-part taxon-name-part-type="species">greenei</tp:taxon-name-part></tp:taxon-name> Pyle &amp; Earle</named-content>; parentNameUsage: <named-content xmlns:xlink="http://www.w3.org/1999/xlink" content-type="dwc:parentNameUsage" xlink:type="simple"><tp:taxon-name><tp:taxon-name-part taxon-name-part-type="genus">Xanthichthys</tp:taxon-name-part></tp:taxon-name> Kaup in Richardson, 1856</named-content>; originalNameUsage: <named-content xmlns:xlink="http://www.w3.org/1999/xlink" content-type="dwc:originalNameUsage" xlink:type="simple"><tp:taxon-name><tp:taxon-name-part taxon-name-part-type="genus">Xanthichthys</tp:taxon-name-part> <tp:taxon-name-part taxon-name-part-type="species">greenei</tp:taxon-name-part></tp:taxon-name> Pyle &amp; Earle</named-content>; nameAccordingTo: <named-content xmlns:xlink="http://www.w3.org/1999/xlink" content-type="dwc:nameAccordingTo" xlink:type="simple">Pyle, Richard L. &amp; John L. Earle. In Press. <tp:taxon-name><tp:taxon-name-part taxon-name-part-type="genus">Xanthichthys</tp:taxon-name-part> <tp:taxon-name-part taxon-name-part-type="species">greenei</tp:taxon-name-part></tp:taxon-name>, a new species of triggerfish (<tp:taxon-name><tp:taxon-name-part taxon-name-part-type="familia">Balistidae</tp:taxon-name-part></tp:taxon-name>) from the Line Islands. Biodiversity Data Journal.</named-content>; namePublishedIn: <named-content xmlns:xlink="http://www.w3.org/1999/xlink" content-type="dwc:namePublishedIn" xlink:type="simple">Pyle, Richard L. &amp; John L. Earle. In Press. <tp:taxon-name><tp:taxon-name-part taxon-name-part-type="genus">Xanthichthys</tp:taxon-name-part> <tp:taxon-name-part taxon-name-part-type="species">greenei</tp:taxon-name-part></tp:taxon-name>, a new species of triggerfish (<tp:taxon-name><tp:taxon-name-part taxon-name-part-type="familia">Balistidae</tp:taxon-name-part></tp:taxon-name>) from the Line Islands. Biodiversity Data Journal.</named-content>; higherClassification: <named-content xmlns:xlink="http://www.w3.org/1999/xlink" content-type="dwc:higherClassification" xlink:type="simple"><tp:taxon-name><tp:taxon-name-part taxon-name-part-type="regnum">Animalia</tp:taxon-name-part></tp:taxon-name>; <tp:taxon-name><tp:taxon-name-part taxon-name-part-type="superphylum">Deuterostomia</tp:taxon-name-part></tp:taxon-name>; <tp:taxon-name><tp:taxon-name-part taxon-name-part-type="phylum">Chordata</tp:taxon-name-part></tp:taxon-name>; <tp:taxon-name><tp:taxon-name-part taxon-name-part-type="clade">Craniata</tp:taxon-name-part></tp:taxon-name>; <tp:taxon-name><tp:taxon-name-part taxon-name-part-type="infraphylum">Gnathostomata</tp:taxon-name-part></tp:taxon-name>; <tp:taxon-name><tp:taxon-name-part taxon-name-part-type="classis">Actinopterygii</tp:taxon-name-part></tp:taxon-name>; <tp:taxon-name><tp:taxon-name-part taxon-name-part-type="ordo">Tetraodontiformes</tp:taxon-name-part></tp:taxon-name>; <tp:taxon-name><tp:taxon-name-part taxon-name-part-type="above-genus">Tetraodontoidei</tp:taxon-name-part></tp:taxon-name>; <tp:taxon-name><tp:taxon-name-part taxon-name-part-type="superfamilia">Balistoidea</tp:taxon-name-part></tp:taxon-name>; <tp:taxon-name><tp:taxon-name-part taxon-name-part-type="familia">Balistidae</tp:taxon-name-part></tp:taxon-name>; <tp:taxon-name><tp:taxon-name-part taxon-name-part-type="genus">Xanthichthys</tp:taxon-name-part></tp:taxon-name></named-content>; kingdom: <named-content xmlns:xlink="http://www.w3.org/1999/xlink" content-type="dwc:kingdom" xlink:type="simple"><tp:taxon-name><tp:taxon-name-part taxon-name-part-type="regnum">Animalia</tp:taxon-name-part></tp:taxon-name></named-content>; phylum: <named-content xmlns:xlink="http://www.w3.org/1999/xlink" content-type="dwc:phylum" xlink:type="simple"><tp:taxon-name><tp:taxon-name-part taxon-name-part-type="superphylum">Deuterostomia</tp:taxon-name-part></tp:taxon-name></named-content>; class: <named-content xmlns:xlink="http://www.w3.org/1999/xlink" content-type="dwc:class" xlink:type="simple"><tp:taxon-name><tp:taxon-name-part taxon-name-part-type="classis">Actinopterygii</tp:taxon-name-part></tp:taxon-name></named-content>; order: <named-content xmlns:xlink="http://www.w3.org/1999/xlink" content-type="dwc:order" xlink:type="simple"><tp:taxon-name><tp:taxon-name-part taxon-name-part-type="ordo">Tetraodontiformes</tp:taxon-name-part></tp:taxon-name></named-content>; family: <named-content xmlns:xlink="http://www.w3.org/1999/xlink" content-type="dwc:family" xlink:type="simple"><tp:taxon-name><tp:taxon-name-part taxon-name-part-type="familia">Balistidae</tp:taxon-name-part></tp:taxon-name></named-content>; genus: <named-content xmlns:xlink="http://www.w3.org/1999/xlink" content-type="dwc:genus" xlink:type="simple"><tp:taxon-name><tp:taxon-name-part taxon-name-part-type="genus">Xanthichthys</tp:taxon-name-part></tp:taxon-name></named-content>; specificEpithet: <named-content xmlns:xlink="http://www.w3.org/1999/xlink" content-type="dwc:specificEpithet" xlink:type="simple">greenei</named-content>; taxonRank: <named-content xmlns:xlink="http://www.w3.org/1999/xlink" content-type="dwc:taxonRank" xlink:type="simple">species</named-content>; scientificNameAuthorship: <named-content xmlns:xlink="http://www.w3.org/1999/xlink" content-type="dwc:scientificNameAuthorship" xlink:type="simple">Pyle and Earle</named-content>; vernacularName: <named-content xmlns:xlink="http://www.w3.org/1999/xlink" content-type="dwc:vernacularName" xlink:type="simple">Greene's Triggerfish</named-content>; nomenclaturalCode: <named-content xmlns:xlink="http://www.w3.org/1999/xlink" content-type="dwc:nomenclaturalCode" xlink:type="simple">ICZN</named-content>; <bold>Location:</bold> higherGeography: <named-content xmlns:xlink="http://www.w3.org/1999/xlink" content-type="dwc:higherGeography" xlink:type="simple">Pacific Ocean; Central Pacific</named-content>; waterBody: <named-content xmlns:xlink="http://www.w3.org/1999/xlink" content-type="dwc:waterBody" xlink:type="simple">Pacific Ocean</named-content>; islandGroup: <named-content xmlns:xlink="http://www.w3.org/1999/xlink" content-type="dwc:islandGroup" xlink:type="simple">Line Islands</named-content>; island: <named-content xmlns:xlink="http://www.w3.org/1999/xlink" content-type="dwc:island" xlink:type="simple">Kiritimati Atoll (Christmas Island)</named-content>; country: <named-content xmlns:xlink="http://www.w3.org/1999/xlink" content-type="dwc:country" xlink:type="simple">Kiribati</named-content>; countryCode: <named-content xmlns:xlink="http://www.w3.org/1999/xlink" content-type="dwc:countryCode" xlink:type="simple">KI</named-content>; locality: <named-content xmlns:xlink="http://www.w3.org/1999/xlink" content-type="dwc:locality" xlink:type="simple">directly off fuel storage tanks near London; outside wreck of freighter ship</named-content>; verbatimLocality: <named-content xmlns:xlink="http://www.w3.org/1999/xlink" content-type="dwc:verbatimLocality" xlink:type="simple">Line Islands; Kiritimati Atoll; directly off fuel storage tanks near London; outside wreck of freighter ship. 300 feet.</named-content>; verbatimDepth: <named-content xmlns:xlink="http://www.w3.org/1999/xlink" content-type="dwc:verbatimDepth" xlink:type="simple">300 feet</named-content>; minimumDepthInMeters: <named-content xmlns:xlink="http://www.w3.org/1999/xlink" content-type="dwc:minimumDepthInMeters" xlink:type="simple">90</named-content>; maximumDepthInMeters: <named-content xmlns:xlink="http://www.w3.org/1999/xlink" content-type="dwc:maximumDepthInMeters" xlink:type="simple">90</named-content>; verbatimLatitude: <named-content xmlns:xlink="http://www.w3.org/1999/xlink" content-type="dwc:verbatimLatitude" xlink:type="simple">1°59'24.7884"N</named-content>; verbatimLongitude: <named-content xmlns:xlink="http://www.w3.org/1999/xlink" content-type="dwc:verbatimLongitude" xlink:type="simple">157°29'10.32"W</named-content>; verbatimCoordinateSystem: <named-content xmlns:xlink="http://www.w3.org/1999/xlink" content-type="dwc:verbatimCoordinateSystem" xlink:type="simple">degrees minutes seconds</named-content>; verbatimSRS: <named-content xmlns:xlink="http://www.w3.org/1999/xlink" content-type="dwc:verbatimSRS" xlink:type="simple">WGS84</named-content>; decimalLatitude: <named-content xmlns:xlink="http://www.w3.org/1999/xlink" content-type="dwc:decimalLatitude" xlink:type="simple">1.990219°</named-content>; decimalLongitude: <named-content xmlns:xlink="http://www.w3.org/1999/xlink" content-type="dwc:decimalLongitude" xlink:type="simple">-157.486200°</named-content>; geodeticDatum: <named-content xmlns:xlink="http://www.w3.org/1999/xlink" content-type="dwc:geodeticDatum" xlink:type="simple">WGS84</named-content>; coordinateUncertaintyInMeters: <named-content xmlns:xlink="http://www.w3.org/1999/xlink" content-type="dwc:coordinateUncertaintyInMeters" xlink:type="simple">500</named-content>; <bold>Identification:</bold> identifiedBy: <named-content xmlns:xlink="http://www.w3.org/1999/xlink" content-type="dwc:identifiedBy" xlink:type="simple">Richard L. Pyle</named-content>; dateIdentified: <named-content xmlns:xlink="http://www.w3.org/1999/xlink" content-type="dwc:dateIdentified" xlink:type="simple">2013-08-23</named-content>; <bold>Event:</bold> samplingProtocol: <named-content xmlns:xlink="http://www.w3.org/1999/xlink" content-type="dwc:samplingProtocol" xlink:type="simple">Caught by hand</named-content>; eventDate: <named-content xmlns:xlink="http://www.w3.org/1999/xlink" content-type="dwc:eventDate" xlink:type="simple">2005-07-22</named-content>; year: <named-content xmlns:xlink="http://www.w3.org/1999/xlink" content-type="dwc:year" xlink:type="simple">2005</named-content>; month: <named-content xmlns:xlink="http://www.w3.org/1999/xlink" content-type="dwc:month" xlink:type="simple">7</named-content>; day: <named-content xmlns:xlink="http://www.w3.org/1999/xlink" content-type="dwc:day" xlink:type="simple">22</named-content>; verbatimEventDate: <named-content xmlns:xlink="http://www.w3.org/1999/xlink" content-type="dwc:verbatimEventDate" xlink:type="simple">22 July 2005</named-content>; habitat: <named-content xmlns:xlink="http://www.w3.org/1999/xlink" content-type="dwc:habitat" xlink:type="simple">rubble on silty sand slope</named-content>; <bold>Record Level:</bold> collectionID: <named-content xmlns:xlink="http://www.w3.org/1999/xlink" content-type="dwc:collectionID" xlink:type="simple"><ext-link ext-link-type="uri" xlink:href="http://biocol.org/urn:lsid:biocol.org:col:1001" xlink:type="simple">urn:lsid:biocol.org:col:1001</ext-link></named-content>; institutionCode: <named-content xmlns:xlink="http://www.w3.org/1999/xlink" content-type="dwc:institutionCode" xlink:type="simple">BPBM</named-content>; collectionCode: <named-content xmlns:xlink="http://www.w3.org/1999/xlink" content-type="dwc:collectionCode" xlink:type="simple">Fish</named-content>; basisOfRecord: <named-content xmlns:xlink="http://www.w3.org/1999/xlink" content-type="dwc:basisOfRecord" xlink:type="simple">PreservedSpecimen</named-content></p></list-item><list-item><p><bold>Type status:</bold> <named-content xmlns:xlink="http://www.w3.org/1999/xlink" content-type="dwc:typeStatus" xlink:type="simple">Paratype</named-content>. <bold>Occurrence:</bold> catalogNumber: <named-content xmlns:xlink="http://www.w3.org/1999/xlink" content-type="dwc:catalogNumber" xlink:type="simple">40228</named-content>; recordedBy: <named-content xmlns:xlink="http://www.w3.org/1999/xlink" content-type="dwc:recordedBy" xlink:type="simple">Brian D. Greene</named-content>; individualCount: <named-content xmlns:xlink="http://www.w3.org/1999/xlink" content-type="dwc:individualCount" xlink:type="simple">1</named-content>; preparations: <named-content xmlns:xlink="http://www.w3.org/1999/xlink" content-type="dwc:preparations" xlink:type="simple">whole animal (55% Isopropanol)</named-content>; <bold>Taxon:</bold> taxonID: <named-content xmlns:xlink="http://www.w3.org/1999/xlink" content-type="dwc:taxonID" xlink:type="simple">28D73F00-F8E0-4997-9E02-FF70B2571CE5</named-content>; scientificNameID: <named-content xmlns:xlink="http://www.w3.org/1999/xlink" content-type="dwc:scientificNameID" xlink:type="simple">28D73F00-F8E0-4997-9E02-FF70B2571CE5</named-content>; acceptedNameUsageID: <named-content xmlns:xlink="http://www.w3.org/1999/xlink" content-type="dwc:acceptedNameUsageID" xlink:type="simple">28D73F00-F8E0-4997-9E02-FF70B2571CE5</named-content>; parentNameUsageID: <named-content xmlns:xlink="http://www.w3.org/1999/xlink" content-type="dwc:parentNameUsageID" xlink:type="simple">EDB706F7-A7E1-4763-AB97-ECB71151CDBD</named-content>; originalNameUsageID: <named-content xmlns:xlink="http://www.w3.org/1999/xlink" content-type="dwc:originalNameUsageID" xlink:type="simple">28D73F00-F8E0-4997-9E02-FF70B2571CE5</named-content>; nameAccordingToID: <named-content xmlns:xlink="http://www.w3.org/1999/xlink" content-type="dwc:nameAccordingToID" xlink:type="simple">A64FB7C8-41F7-4DAE-B538-FE3BEA1E3DFF</named-content>; namePublishedInID: <named-content xmlns:xlink="http://www.w3.org/1999/xlink" content-type="dwc:namePublishedInID" xlink:type="simple">A64FB7C8-41F7-4DAE-B538-FE3BEA1E3DFF</named-content>; scientificName: <named-content xmlns:xlink="http://www.w3.org/1999/xlink" content-type="dwc:scientificName" xlink:type="simple"><tp:taxon-name><tp:taxon-name-part taxon-name-part-type="genus">Xanthichthys</tp:taxon-name-part> <tp:taxon-name-part taxon-name-part-type="species">greenei</tp:taxon-name-part></tp:taxon-name></named-content>; acceptedNameUsage: <named-content xmlns:xlink="http://www.w3.org/1999/xlink" content-type="dwc:acceptedNameUsage" xlink:type="simple"><tp:taxon-name><tp:taxon-name-part taxon-name-part-type="genus">Xanthichthys</tp:taxon-name-part> <tp:taxon-name-part taxon-name-part-type="species">greenei</tp:taxon-name-part></tp:taxon-name> Pyle &amp; Earle</named-content>; parentNameUsage: <named-content xmlns:xlink="http://www.w3.org/1999/xlink" content-type="dwc:parentNameUsage" xlink:type="simple"><tp:taxon-name><tp:taxon-name-part taxon-name-part-type="genus">Xanthichthys</tp:taxon-name-part></tp:taxon-name> Kaup in Richardson, 1856</named-content>; originalNameUsage: <named-content xmlns:xlink="http://www.w3.org/1999/xlink" content-type="dwc:originalNameUsage" xlink:type="simple"><tp:taxon-name><tp:taxon-name-part taxon-name-part-type="genus">Xanthichthys</tp:taxon-name-part> <tp:taxon-name-part taxon-name-part-type="species">greenei</tp:taxon-name-part></tp:taxon-name> Pyle &amp; Earle</named-content>; nameAccordingTo: <named-content xmlns:xlink="http://www.w3.org/1999/xlink" content-type="dwc:nameAccordingTo" xlink:type="simple">Pyle, Richard L. &amp; John L. Earle. 2013. <tp:taxon-name><tp:taxon-name-part taxon-name-part-type="genus">Xanthichthys</tp:taxon-name-part> <tp:taxon-name-part taxon-name-part-type="species">greenei</tp:taxon-name-part></tp:taxon-name>, a new species of triggerfish (<tp:taxon-name><tp:taxon-name-part taxon-name-part-type="familia">Balistidae</tp:taxon-name-part></tp:taxon-name>) from the Line Islands. Biodiversity Data Journal.</named-content>; namePublishedIn: <named-content xmlns:xlink="http://www.w3.org/1999/xlink" content-type="dwc:namePublishedIn" xlink:type="simple">Pyle, Richard L. &amp; John L. Earle. 2013. <tp:taxon-name><tp:taxon-name-part taxon-name-part-type="genus">Xanthichthys</tp:taxon-name-part> <tp:taxon-name-part taxon-name-part-type="species">greenei</tp:taxon-name-part></tp:taxon-name>, a new species of triggerfish (<tp:taxon-name><tp:taxon-name-part taxon-name-part-type="familia">Balistidae</tp:taxon-name-part></tp:taxon-name>) from the Line Islands. Biodiversity Data Journal.</named-content>; higherClassification: <named-content xmlns:xlink="http://www.w3.org/1999/xlink" content-type="dwc:higherClassification" xlink:type="simple"><tp:taxon-name><tp:taxon-name-part taxon-name-part-type="regnum">Animalia</tp:taxon-name-part></tp:taxon-name>; <tp:taxon-name><tp:taxon-name-part taxon-name-part-type="superphylum">Deuterostomia</tp:taxon-name-part></tp:taxon-name>; <tp:taxon-name><tp:taxon-name-part taxon-name-part-type="clade">Craniata</tp:taxon-name-part></tp:taxon-name>; <tp:taxon-name><tp:taxon-name-part taxon-name-part-type="infraphylum">Gnathostomata</tp:taxon-name-part></tp:taxon-name>; <tp:taxon-name><tp:taxon-name-part taxon-name-part-type="classis">Actinopterygii</tp:taxon-name-part></tp:taxon-name>; <tp:taxon-name><tp:taxon-name-part taxon-name-part-type="ordo">Tetraodontiformes</tp:taxon-name-part></tp:taxon-name>; <tp:taxon-name><tp:taxon-name-part taxon-name-part-type="above-genus">Tetraodontoidei</tp:taxon-name-part></tp:taxon-name>; <tp:taxon-name><tp:taxon-name-part taxon-name-part-type="superfamilia">Balistoidea</tp:taxon-name-part></tp:taxon-name>; <tp:taxon-name><tp:taxon-name-part taxon-name-part-type="familia">Balistidae</tp:taxon-name-part></tp:taxon-name>; <tp:taxon-name><tp:taxon-name-part taxon-name-part-type="genus">Xanthichthys</tp:taxon-name-part></tp:taxon-name></named-content>; kingdom: <named-content xmlns:xlink="http://www.w3.org/1999/xlink" content-type="dwc:kingdom" xlink:type="simple"><tp:taxon-name><tp:taxon-name-part taxon-name-part-type="regnum">Animalia</tp:taxon-name-part></tp:taxon-name></named-content>; phylum: <named-content xmlns:xlink="http://www.w3.org/1999/xlink" content-type="dwc:phylum" xlink:type="simple"><tp:taxon-name><tp:taxon-name-part taxon-name-part-type="superphylum">Deuterostomia</tp:taxon-name-part></tp:taxon-name></named-content>; class: <named-content xmlns:xlink="http://www.w3.org/1999/xlink" content-type="dwc:class" xlink:type="simple"><tp:taxon-name><tp:taxon-name-part taxon-name-part-type="classis">Actinopterygii</tp:taxon-name-part></tp:taxon-name></named-content>; order: <named-content xmlns:xlink="http://www.w3.org/1999/xlink" content-type="dwc:order" xlink:type="simple"><tp:taxon-name><tp:taxon-name-part taxon-name-part-type="ordo">Tetraodontiformes</tp:taxon-name-part></tp:taxon-name></named-content>; family: <named-content xmlns:xlink="http://www.w3.org/1999/xlink" content-type="dwc:family" xlink:type="simple"><tp:taxon-name><tp:taxon-name-part taxon-name-part-type="familia">Balistidae</tp:taxon-name-part></tp:taxon-name></named-content>; genus: <named-content xmlns:xlink="http://www.w3.org/1999/xlink" content-type="dwc:genus" xlink:type="simple"><tp:taxon-name><tp:taxon-name-part taxon-name-part-type="genus">Xanthichthys</tp:taxon-name-part></tp:taxon-name></named-content>; specificEpithet: <named-content xmlns:xlink="http://www.w3.org/1999/xlink" content-type="dwc:specificEpithet" xlink:type="simple">greenei</named-content>; taxonRank: <named-content xmlns:xlink="http://www.w3.org/1999/xlink" content-type="dwc:taxonRank" xlink:type="simple">species</named-content>; scientificNameAuthorship: <named-content xmlns:xlink="http://www.w3.org/1999/xlink" content-type="dwc:scientificNameAuthorship" xlink:type="simple">Pyle and Earle</named-content>; vernacularName: <named-content xmlns:xlink="http://www.w3.org/1999/xlink" content-type="dwc:vernacularName" xlink:type="simple">Greene's Triggerfish</named-content>; nomenclaturalCode: <named-content xmlns:xlink="http://www.w3.org/1999/xlink" content-type="dwc:nomenclaturalCode" xlink:type="simple">ICZN</named-content>; <bold>Location:</bold> higherGeography: <named-content xmlns:xlink="http://www.w3.org/1999/xlink" content-type="dwc:higherGeography" xlink:type="simple">Pacific Ocean; Central Pacific</named-content>; waterBody: <named-content xmlns:xlink="http://www.w3.org/1999/xlink" content-type="dwc:waterBody" xlink:type="simple">Pacific Ocean</named-content>; islandGroup: <named-content xmlns:xlink="http://www.w3.org/1999/xlink" content-type="dwc:islandGroup" xlink:type="simple">Line Islands</named-content>; island: <named-content xmlns:xlink="http://www.w3.org/1999/xlink" content-type="dwc:island" xlink:type="simple">Kiritimati Atoll (Christmas Island)</named-content>; country: <named-content xmlns:xlink="http://www.w3.org/1999/xlink" content-type="dwc:country" xlink:type="simple">Kiribati</named-content>; countryCode: <named-content xmlns:xlink="http://www.w3.org/1999/xlink" content-type="dwc:countryCode" xlink:type="simple">KI</named-content>; locality: <named-content xmlns:xlink="http://www.w3.org/1999/xlink" content-type="dwc:locality" xlink:type="simple">N of Poland</named-content>; verbatimLocality: <named-content xmlns:xlink="http://www.w3.org/1999/xlink" content-type="dwc:verbatimLocality" xlink:type="simple">Line Islands; Kiritimati Atoll; N of Poland. 320 feet.</named-content>; verbatimDepth: <named-content xmlns:xlink="http://www.w3.org/1999/xlink" content-type="dwc:verbatimDepth" xlink:type="simple">320 feet</named-content>; minimumDepthInMeters: <named-content xmlns:xlink="http://www.w3.org/1999/xlink" content-type="dwc:minimumDepthInMeters" xlink:type="simple">96</named-content>; maximumDepthInMeters: <named-content xmlns:xlink="http://www.w3.org/1999/xlink" content-type="dwc:maximumDepthInMeters" xlink:type="simple">96</named-content>; verbatimLatitude: <named-content xmlns:xlink="http://www.w3.org/1999/xlink" content-type="dwc:verbatimLatitude" xlink:type="simple">1°53.282'N</named-content>; verbatimLongitude: <named-content xmlns:xlink="http://www.w3.org/1999/xlink" content-type="dwc:verbatimLongitude" xlink:type="simple">157°33.287'W</named-content>; verbatimCoordinateSystem: <named-content xmlns:xlink="http://www.w3.org/1999/xlink" content-type="dwc:verbatimCoordinateSystem" xlink:type="simple">degrees decimal minutes</named-content>; verbatimSRS: <named-content xmlns:xlink="http://www.w3.org/1999/xlink" content-type="dwc:verbatimSRS" xlink:type="simple">WGS84</named-content>; decimalLatitude: <named-content xmlns:xlink="http://www.w3.org/1999/xlink" content-type="dwc:decimalLatitude" xlink:type="simple">1.888033°</named-content>; decimalLongitude: <named-content xmlns:xlink="http://www.w3.org/1999/xlink" content-type="dwc:decimalLongitude" xlink:type="simple">-157.554783°</named-content>; geodeticDatum: <named-content xmlns:xlink="http://www.w3.org/1999/xlink" content-type="dwc:geodeticDatum" xlink:type="simple">WGS84</named-content>; coordinateUncertaintyInMeters: <named-content xmlns:xlink="http://www.w3.org/1999/xlink" content-type="dwc:coordinateUncertaintyInMeters" xlink:type="simple">300</named-content>; <bold>Identification:</bold> identifiedBy: <named-content xmlns:xlink="http://www.w3.org/1999/xlink" content-type="dwc:identifiedBy" xlink:type="simple">Richard L. Pyle</named-content>; dateIdentified: <named-content xmlns:xlink="http://www.w3.org/1999/xlink" content-type="dwc:dateIdentified" xlink:type="simple">2013-08-23</named-content>; <bold>Event:</bold> samplingProtocol: <named-content xmlns:xlink="http://www.w3.org/1999/xlink" content-type="dwc:samplingProtocol" xlink:type="simple">Caught by hand</named-content>; eventDate: <named-content xmlns:xlink="http://www.w3.org/1999/xlink" content-type="dwc:eventDate" xlink:type="simple">2005-07-19</named-content>; year: <named-content xmlns:xlink="http://www.w3.org/1999/xlink" content-type="dwc:year" xlink:type="simple">2005</named-content>; month: <named-content xmlns:xlink="http://www.w3.org/1999/xlink" content-type="dwc:month" xlink:type="simple">7</named-content>; day: <named-content xmlns:xlink="http://www.w3.org/1999/xlink" content-type="dwc:day" xlink:type="simple">19</named-content>; verbatimEventDate: <named-content xmlns:xlink="http://www.w3.org/1999/xlink" content-type="dwc:verbatimEventDate" xlink:type="simple">19 July 2005</named-content>; habitat: <named-content xmlns:xlink="http://www.w3.org/1999/xlink" content-type="dwc:habitat" xlink:type="simple">crest of deep drop-off, below deep sand &amp; rubble slope</named-content>; <bold>Record Level:</bold> collectionID: <named-content xmlns:xlink="http://www.w3.org/1999/xlink" content-type="dwc:collectionID" xlink:type="simple"><ext-link ext-link-type="uri" xlink:href="http://biocol.org/urn:lsid:biocol.org:col:1001" xlink:type="simple">urn:lsid:biocol.org:col:1001</ext-link></named-content>; institutionCode: <named-content xmlns:xlink="http://www.w3.org/1999/xlink" content-type="dwc:institutionCode" xlink:type="simple">BPBM</named-content>; collectionCode: <named-content xmlns:xlink="http://www.w3.org/1999/xlink" content-type="dwc:collectionCode" xlink:type="simple">Fish</named-content>; basisOfRecord: <named-content xmlns:xlink="http://www.w3.org/1999/xlink" content-type="dwc:basisOfRecord" xlink:type="simple">PreservedSpecimen</named-content></p></list-item><list-item><p><bold>Type status:</bold> <named-content xmlns:xlink="http://www.w3.org/1999/xlink" content-type="dwc:typeStatus" xlink:type="simple">Paratype</named-content>. <bold>Occurrence:</bold> catalogNumber: <named-content xmlns:xlink="http://www.w3.org/1999/xlink" content-type="dwc:catalogNumber" xlink:type="simple">40342</named-content>; recordedBy: <named-content xmlns:xlink="http://www.w3.org/1999/xlink" content-type="dwc:recordedBy" xlink:type="simple">Brian D. Greene</named-content>; individualCount: <named-content xmlns:xlink="http://www.w3.org/1999/xlink" content-type="dwc:individualCount" xlink:type="simple">2</named-content>; preparations: <named-content xmlns:xlink="http://www.w3.org/1999/xlink" content-type="dwc:preparations" xlink:type="simple">whole animal (55% Isopropanol)</named-content>; <bold>Taxon:</bold> taxonID: <named-content xmlns:xlink="http://www.w3.org/1999/xlink" content-type="dwc:taxonID" xlink:type="simple">28D73F00-F8E0-4997-9E02-FF70B2571CE5</named-content>; scientificNameID: <named-content xmlns:xlink="http://www.w3.org/1999/xlink" content-type="dwc:scientificNameID" xlink:type="simple">28D73F00-F8E0-4997-9E02-FF70B2571CE5</named-content>; acceptedNameUsageID: <named-content xmlns:xlink="http://www.w3.org/1999/xlink" content-type="dwc:acceptedNameUsageID" xlink:type="simple">28D73F00-F8E0-4997-9E02-FF70B2571CE5</named-content>; parentNameUsageID: <named-content xmlns:xlink="http://www.w3.org/1999/xlink" content-type="dwc:parentNameUsageID" xlink:type="simple">EDB706F7-A7E1-4763-AB97-ECB71151CDBD</named-content>; originalNameUsageID: <named-content xmlns:xlink="http://www.w3.org/1999/xlink" content-type="dwc:originalNameUsageID" xlink:type="simple">28D73F00-F8E0-4997-9E02-FF70B2571CE5</named-content>; nameAccordingToID: <named-content xmlns:xlink="http://www.w3.org/1999/xlink" content-type="dwc:nameAccordingToID" xlink:type="simple">A64FB7C8-41F7-4DAE-B538-FE3BEA1E3DFF</named-content>; namePublishedInID: <named-content xmlns:xlink="http://www.w3.org/1999/xlink" content-type="dwc:namePublishedInID" xlink:type="simple">A64FB7C8-41F7-4DAE-B538-FE3BEA1E3DFF</named-content>; scientificName: <named-content xmlns:xlink="http://www.w3.org/1999/xlink" content-type="dwc:scientificName" xlink:type="simple"><tp:taxon-name><tp:taxon-name-part taxon-name-part-type="genus">Xanthichthys</tp:taxon-name-part> <tp:taxon-name-part taxon-name-part-type="species">greenei</tp:taxon-name-part></tp:taxon-name></named-content>; acceptedNameUsage: <named-content xmlns:xlink="http://www.w3.org/1999/xlink" content-type="dwc:acceptedNameUsage" xlink:type="simple"><tp:taxon-name><tp:taxon-name-part taxon-name-part-type="genus">Xanthichthys</tp:taxon-name-part> <tp:taxon-name-part taxon-name-part-type="species">greenei</tp:taxon-name-part></tp:taxon-name> Pyle &amp; Earle</named-content>; parentNameUsage: <named-content xmlns:xlink="http://www.w3.org/1999/xlink" content-type="dwc:parentNameUsage" xlink:type="simple"><tp:taxon-name><tp:taxon-name-part taxon-name-part-type="genus">Xanthichthys</tp:taxon-name-part></tp:taxon-name> Kaup in Richardson, 1856</named-content>; originalNameUsage: <named-content xmlns:xlink="http://www.w3.org/1999/xlink" content-type="dwc:originalNameUsage" xlink:type="simple"><tp:taxon-name><tp:taxon-name-part taxon-name-part-type="genus">Xanthichthys</tp:taxon-name-part> <tp:taxon-name-part taxon-name-part-type="species">greenei</tp:taxon-name-part></tp:taxon-name> Pyle &amp; Earle</named-content>; nameAccordingTo: <named-content xmlns:xlink="http://www.w3.org/1999/xlink" content-type="dwc:nameAccordingTo" xlink:type="simple">Pyle, Richard L. &amp; John L. Earle. 2013. <tp:taxon-name><tp:taxon-name-part taxon-name-part-type="genus">Xanthichthys</tp:taxon-name-part> <tp:taxon-name-part taxon-name-part-type="species">greenei</tp:taxon-name-part></tp:taxon-name>, a new species of triggerfish (<tp:taxon-name><tp:taxon-name-part taxon-name-part-type="familia">Balistidae</tp:taxon-name-part></tp:taxon-name>) from the Line Islands. Biodiversity Data Journal.</named-content>; namePublishedIn: <named-content xmlns:xlink="http://www.w3.org/1999/xlink" content-type="dwc:namePublishedIn" xlink:type="simple">Pyle, Richard L. &amp; John L. Earle. 2013. <tp:taxon-name><tp:taxon-name-part taxon-name-part-type="genus">Xanthichthys</tp:taxon-name-part> <tp:taxon-name-part taxon-name-part-type="species">greenei</tp:taxon-name-part></tp:taxon-name>, a new species of triggerfish (<tp:taxon-name><tp:taxon-name-part taxon-name-part-type="familia">Balistidae</tp:taxon-name-part></tp:taxon-name>) from the Line Islands. Biodiversity Data Journal.</named-content>; higherClassification: <named-content xmlns:xlink="http://www.w3.org/1999/xlink" content-type="dwc:higherClassification" xlink:type="simple"><tp:taxon-name><tp:taxon-name-part taxon-name-part-type="regnum">Animalia</tp:taxon-name-part></tp:taxon-name>; <tp:taxon-name><tp:taxon-name-part taxon-name-part-type="superphylum">Deuterostomia</tp:taxon-name-part></tp:taxon-name>; <tp:taxon-name><tp:taxon-name-part taxon-name-part-type="clade">Craniata</tp:taxon-name-part></tp:taxon-name>; <tp:taxon-name><tp:taxon-name-part taxon-name-part-type="infraphylum">Gnathostomata</tp:taxon-name-part></tp:taxon-name>; <tp:taxon-name><tp:taxon-name-part taxon-name-part-type="classis">Actinopterygii</tp:taxon-name-part></tp:taxon-name>; <tp:taxon-name><tp:taxon-name-part taxon-name-part-type="ordo">Tetraodontiformes</tp:taxon-name-part></tp:taxon-name>; <tp:taxon-name><tp:taxon-name-part taxon-name-part-type="above-genus">Tetraodontoidei</tp:taxon-name-part></tp:taxon-name>; <tp:taxon-name><tp:taxon-name-part taxon-name-part-type="superfamilia">Balistoidea</tp:taxon-name-part></tp:taxon-name>; <tp:taxon-name><tp:taxon-name-part taxon-name-part-type="familia">Balistidae</tp:taxon-name-part></tp:taxon-name>; <tp:taxon-name><tp:taxon-name-part taxon-name-part-type="genus">Xanthichthys</tp:taxon-name-part></tp:taxon-name></named-content>; kingdom: <named-content xmlns:xlink="http://www.w3.org/1999/xlink" content-type="dwc:kingdom" xlink:type="simple"><tp:taxon-name><tp:taxon-name-part taxon-name-part-type="regnum">Animalia</tp:taxon-name-part></tp:taxon-name></named-content>; phylum: <named-content xmlns:xlink="http://www.w3.org/1999/xlink" content-type="dwc:phylum" xlink:type="simple"><tp:taxon-name><tp:taxon-name-part taxon-name-part-type="superphylum">Deuterostomia</tp:taxon-name-part></tp:taxon-name></named-content>; class: <named-content xmlns:xlink="http://www.w3.org/1999/xlink" content-type="dwc:class" xlink:type="simple"><tp:taxon-name><tp:taxon-name-part taxon-name-part-type="classis">Actinopterygii</tp:taxon-name-part></tp:taxon-name></named-content>; order: <named-content xmlns:xlink="http://www.w3.org/1999/xlink" content-type="dwc:order" xlink:type="simple"><tp:taxon-name><tp:taxon-name-part taxon-name-part-type="ordo">Tetraodontiformes</tp:taxon-name-part></tp:taxon-name></named-content>; family: <named-content xmlns:xlink="http://www.w3.org/1999/xlink" content-type="dwc:family" xlink:type="simple"><tp:taxon-name><tp:taxon-name-part taxon-name-part-type="familia">Balistidae</tp:taxon-name-part></tp:taxon-name></named-content>; genus: <named-content xmlns:xlink="http://www.w3.org/1999/xlink" content-type="dwc:genus" xlink:type="simple"><tp:taxon-name><tp:taxon-name-part taxon-name-part-type="genus">Xanthichthys</tp:taxon-name-part></tp:taxon-name></named-content>; specificEpithet: <named-content xmlns:xlink="http://www.w3.org/1999/xlink" content-type="dwc:specificEpithet" xlink:type="simple">greenei</named-content>; taxonRank: <named-content xmlns:xlink="http://www.w3.org/1999/xlink" content-type="dwc:taxonRank" xlink:type="simple">species</named-content>; scientificNameAuthorship: <named-content xmlns:xlink="http://www.w3.org/1999/xlink" content-type="dwc:scientificNameAuthorship" xlink:type="simple">Pyle and Earle</named-content>; vernacularName: <named-content xmlns:xlink="http://www.w3.org/1999/xlink" content-type="dwc:vernacularName" xlink:type="simple">Greene's Triggerfish</named-content>; nomenclaturalCode: <named-content xmlns:xlink="http://www.w3.org/1999/xlink" content-type="dwc:nomenclaturalCode" xlink:type="simple">ICZN</named-content>; <bold>Location:</bold> higherGeography: <named-content xmlns:xlink="http://www.w3.org/1999/xlink" content-type="dwc:higherGeography" xlink:type="simple">Pacific Ocean; Central Pacific</named-content>; waterBody: <named-content xmlns:xlink="http://www.w3.org/1999/xlink" content-type="dwc:waterBody" xlink:type="simple">Pacific Ocean</named-content>; islandGroup: <named-content xmlns:xlink="http://www.w3.org/1999/xlink" content-type="dwc:islandGroup" xlink:type="simple">Line Islands</named-content>; island: <named-content xmlns:xlink="http://www.w3.org/1999/xlink" content-type="dwc:island" xlink:type="simple">Kiritimati Atoll (Christmas Island)</named-content>; country: <named-content xmlns:xlink="http://www.w3.org/1999/xlink" content-type="dwc:country" xlink:type="simple">Kiribati</named-content>; countryCode: <named-content xmlns:xlink="http://www.w3.org/1999/xlink" content-type="dwc:countryCode" xlink:type="simple">KI</named-content>; locality: <named-content xmlns:xlink="http://www.w3.org/1999/xlink" content-type="dwc:locality" xlink:type="simple">off New Village</named-content>; verbatimLocality: <named-content xmlns:xlink="http://www.w3.org/1999/xlink" content-type="dwc:verbatimLocality" xlink:type="simple">Line Islands; Kiritimati Atoll; off New Village</named-content>; verbatimDepth: <named-content xmlns:xlink="http://www.w3.org/1999/xlink" content-type="dwc:verbatimDepth" xlink:type="simple">300-330 feet</named-content>; minimumDepthInMeters: <named-content xmlns:xlink="http://www.w3.org/1999/xlink" content-type="dwc:minimumDepthInMeters" xlink:type="simple">90</named-content>; maximumDepthInMeters: <named-content xmlns:xlink="http://www.w3.org/1999/xlink" content-type="dwc:maximumDepthInMeters" xlink:type="simple">100</named-content>; verbatimLatitude: <named-content xmlns:xlink="http://www.w3.org/1999/xlink" content-type="dwc:verbatimLatitude" xlink:type="simple">2°0'57.8196"N</named-content>; verbatimLongitude: <named-content xmlns:xlink="http://www.w3.org/1999/xlink" content-type="dwc:verbatimLongitude" xlink:type="simple">157°29'45.2652"W</named-content>; verbatimCoordinateSystem: <named-content xmlns:xlink="http://www.w3.org/1999/xlink" content-type="dwc:verbatimCoordinateSystem" xlink:type="simple">degrees decimal minutes</named-content>; verbatimSRS: <named-content xmlns:xlink="http://www.w3.org/1999/xlink" content-type="dwc:verbatimSRS" xlink:type="simple">WGS84</named-content>; decimalLatitude: <named-content xmlns:xlink="http://www.w3.org/1999/xlink" content-type="dwc:decimalLatitude" xlink:type="simple">2.016061°</named-content>; decimalLongitude: <named-content xmlns:xlink="http://www.w3.org/1999/xlink" content-type="dwc:decimalLongitude" xlink:type="simple">-157.495907°</named-content>; geodeticDatum: <named-content xmlns:xlink="http://www.w3.org/1999/xlink" content-type="dwc:geodeticDatum" xlink:type="simple">WGS84</named-content>; coordinateUncertaintyInMeters: <named-content xmlns:xlink="http://www.w3.org/1999/xlink" content-type="dwc:coordinateUncertaintyInMeters" xlink:type="simple">300</named-content>; <bold>Identification:</bold> identifiedBy: <named-content xmlns:xlink="http://www.w3.org/1999/xlink" content-type="dwc:identifiedBy" xlink:type="simple">Richard L. Pyle</named-content>; dateIdentified: <named-content xmlns:xlink="http://www.w3.org/1999/xlink" content-type="dwc:dateIdentified" xlink:type="simple">2013-08-23</named-content>; <bold>Event:</bold> samplingProtocol: <named-content xmlns:xlink="http://www.w3.org/1999/xlink" content-type="dwc:samplingProtocol" xlink:type="simple">Quinaldine and hand net</named-content>; eventDate: <named-content xmlns:xlink="http://www.w3.org/1999/xlink" content-type="dwc:eventDate" xlink:type="simple">2005-07-28</named-content>; year: <named-content xmlns:xlink="http://www.w3.org/1999/xlink" content-type="dwc:year" xlink:type="simple">2005</named-content>; month: <named-content xmlns:xlink="http://www.w3.org/1999/xlink" content-type="dwc:month" xlink:type="simple">7</named-content>; day: <named-content xmlns:xlink="http://www.w3.org/1999/xlink" content-type="dwc:day" xlink:type="simple">28</named-content>; verbatimEventDate: <named-content xmlns:xlink="http://www.w3.org/1999/xlink" content-type="dwc:verbatimEventDate" xlink:type="simple">28 July 2005</named-content>; habitat: <named-content xmlns:xlink="http://www.w3.org/1999/xlink" content-type="dwc:habitat" xlink:type="simple">rubble patch at crest of deep drop-off</named-content>; <bold>Record Level:</bold> collectionID: <named-content xmlns:xlink="http://www.w3.org/1999/xlink" content-type="dwc:collectionID" xlink:type="simple"><ext-link ext-link-type="uri" xlink:href="http://biocol.org/urn:lsid:biocol.org:col:1001" xlink:type="simple">urn:lsid:biocol.org:col:1001</ext-link></named-content>; institutionCode: <named-content xmlns:xlink="http://www.w3.org/1999/xlink" content-type="dwc:institutionCode" xlink:type="simple">BPBM</named-content>; collectionCode: <named-content xmlns:xlink="http://www.w3.org/1999/xlink" content-type="dwc:collectionCode" xlink:type="simple">Fish</named-content>; basisOfRecord: <named-content xmlns:xlink="http://www.w3.org/1999/xlink" content-type="dwc:basisOfRecord" xlink:type="simple">PreservedSpecimen</named-content></p></list-item><list-item><p><bold>Type status:</bold> <named-content xmlns:xlink="http://www.w3.org/1999/xlink" content-type="dwc:typeStatus" xlink:type="simple">Paratype</named-content>. <bold>Occurrence:</bold> catalogNumber: <named-content xmlns:xlink="http://www.w3.org/1999/xlink" content-type="dwc:catalogNumber" xlink:type="simple">410688</named-content>; recordedBy: <named-content xmlns:xlink="http://www.w3.org/1999/xlink" content-type="dwc:recordedBy" xlink:type="simple">Brian D. Greene</named-content>; individualCount: <named-content xmlns:xlink="http://www.w3.org/1999/xlink" content-type="dwc:individualCount" xlink:type="simple">1</named-content>; preparations: <named-content xmlns:xlink="http://www.w3.org/1999/xlink" content-type="dwc:preparations" xlink:type="simple">whole animal (55% Isopropanol)</named-content>; otherCatalogNumbers: <named-content xmlns:xlink="http://www.w3.org/1999/xlink" content-type="dwc:otherCatalogNumbers" xlink:type="simple">BPBM 40342</named-content>; <bold>Taxon:</bold> taxonID: <named-content xmlns:xlink="http://www.w3.org/1999/xlink" content-type="dwc:taxonID" xlink:type="simple">28D73F00-F8E0-4997-9E02-FF70B2571CE5</named-content>; scientificNameID: <named-content xmlns:xlink="http://www.w3.org/1999/xlink" content-type="dwc:scientificNameID" xlink:type="simple">28D73F00-F8E0-4997-9E02-FF70B2571CE5</named-content>; acceptedNameUsageID: <named-content xmlns:xlink="http://www.w3.org/1999/xlink" content-type="dwc:acceptedNameUsageID" xlink:type="simple">28D73F00-F8E0-4997-9E02-FF70B2571CE5</named-content>; parentNameUsageID: <named-content xmlns:xlink="http://www.w3.org/1999/xlink" content-type="dwc:parentNameUsageID" xlink:type="simple">EDB706F7-A7E1-4763-AB97-ECB71151CDBD</named-content>; originalNameUsageID: <named-content xmlns:xlink="http://www.w3.org/1999/xlink" content-type="dwc:originalNameUsageID" xlink:type="simple">28D73F00-F8E0-4997-9E02-FF70B2571CE5</named-content>; nameAccordingToID: <named-content xmlns:xlink="http://www.w3.org/1999/xlink" content-type="dwc:nameAccordingToID" xlink:type="simple">A64FB7C8-41F7-4DAE-B538-FE3BEA1E3DFF</named-content>; namePublishedInID: <named-content xmlns:xlink="http://www.w3.org/1999/xlink" content-type="dwc:namePublishedInID" xlink:type="simple">A64FB7C8-41F7-4DAE-B538-FE3BEA1E3DFF</named-content>; scientificName: <named-content xmlns:xlink="http://www.w3.org/1999/xlink" content-type="dwc:scientificName" xlink:type="simple"><tp:taxon-name><tp:taxon-name-part taxon-name-part-type="genus">Xanthichthys</tp:taxon-name-part> <tp:taxon-name-part taxon-name-part-type="species">greenei</tp:taxon-name-part></tp:taxon-name></named-content>; acceptedNameUsage: <named-content xmlns:xlink="http://www.w3.org/1999/xlink" content-type="dwc:acceptedNameUsage" xlink:type="simple"><tp:taxon-name><tp:taxon-name-part taxon-name-part-type="genus">Xanthichthys</tp:taxon-name-part> <tp:taxon-name-part taxon-name-part-type="species">greenei</tp:taxon-name-part></tp:taxon-name> Pyle &amp; Earle</named-content>; parentNameUsage: <named-content xmlns:xlink="http://www.w3.org/1999/xlink" content-type="dwc:parentNameUsage" xlink:type="simple"><tp:taxon-name><tp:taxon-name-part taxon-name-part-type="genus">Xanthichthys</tp:taxon-name-part></tp:taxon-name> Kaup in Richardson, 1856</named-content>; originalNameUsage: <named-content xmlns:xlink="http://www.w3.org/1999/xlink" content-type="dwc:originalNameUsage" xlink:type="simple"><tp:taxon-name><tp:taxon-name-part taxon-name-part-type="genus">Xanthichthys</tp:taxon-name-part> <tp:taxon-name-part taxon-name-part-type="species">greenei</tp:taxon-name-part></tp:taxon-name> Pyle &amp; Earle</named-content>; nameAccordingTo: <named-content xmlns:xlink="http://www.w3.org/1999/xlink" content-type="dwc:nameAccordingTo" xlink:type="simple">Pyle, Richard L. &amp; John L. Earle. 2013. <tp:taxon-name><tp:taxon-name-part taxon-name-part-type="genus">Xanthichthys</tp:taxon-name-part> <tp:taxon-name-part taxon-name-part-type="species">greenei</tp:taxon-name-part></tp:taxon-name>, a new species of triggerfish (<tp:taxon-name><tp:taxon-name-part taxon-name-part-type="familia">Balistidae</tp:taxon-name-part></tp:taxon-name>) from the Line Islands. Biodiversity Data Journal.</named-content>; namePublishedIn: <named-content xmlns:xlink="http://www.w3.org/1999/xlink" content-type="dwc:namePublishedIn" xlink:type="simple">Pyle, Richard L. &amp; John L. Earle. 2013. <tp:taxon-name><tp:taxon-name-part taxon-name-part-type="genus">Xanthichthys</tp:taxon-name-part> <tp:taxon-name-part taxon-name-part-type="species">greenei</tp:taxon-name-part></tp:taxon-name>, a new species of triggerfish (<tp:taxon-name><tp:taxon-name-part taxon-name-part-type="familia">Balistidae</tp:taxon-name-part></tp:taxon-name>) from the Line Islands. Biodiversity Data Journal.</named-content>; higherClassification: <named-content xmlns:xlink="http://www.w3.org/1999/xlink" content-type="dwc:higherClassification" xlink:type="simple"><tp:taxon-name><tp:taxon-name-part taxon-name-part-type="regnum">Animalia</tp:taxon-name-part></tp:taxon-name>; <tp:taxon-name><tp:taxon-name-part taxon-name-part-type="superphylum">Deuterostomia</tp:taxon-name-part></tp:taxon-name>; <tp:taxon-name><tp:taxon-name-part taxon-name-part-type="clade">Craniata</tp:taxon-name-part></tp:taxon-name>; <tp:taxon-name><tp:taxon-name-part taxon-name-part-type="infraphylum">Gnathostomata</tp:taxon-name-part></tp:taxon-name>; <tp:taxon-name><tp:taxon-name-part taxon-name-part-type="classis">Actinopterygii</tp:taxon-name-part></tp:taxon-name>; <tp:taxon-name><tp:taxon-name-part taxon-name-part-type="ordo">Tetraodontiformes</tp:taxon-name-part></tp:taxon-name>; <tp:taxon-name><tp:taxon-name-part taxon-name-part-type="above-genus">Tetraodontoidei</tp:taxon-name-part></tp:taxon-name>; <tp:taxon-name><tp:taxon-name-part taxon-name-part-type="superfamilia">Balistoidea</tp:taxon-name-part></tp:taxon-name>; <tp:taxon-name><tp:taxon-name-part taxon-name-part-type="familia">Balistidae</tp:taxon-name-part></tp:taxon-name>; <tp:taxon-name><tp:taxon-name-part taxon-name-part-type="genus">Xanthichthys</tp:taxon-name-part></tp:taxon-name></named-content>; kingdom: <named-content xmlns:xlink="http://www.w3.org/1999/xlink" content-type="dwc:kingdom" xlink:type="simple"><tp:taxon-name><tp:taxon-name-part taxon-name-part-type="regnum">Animalia</tp:taxon-name-part></tp:taxon-name></named-content>; phylum: <named-content xmlns:xlink="http://www.w3.org/1999/xlink" content-type="dwc:phylum" xlink:type="simple"><tp:taxon-name><tp:taxon-name-part taxon-name-part-type="superphylum">Deuterostomia</tp:taxon-name-part></tp:taxon-name></named-content>; class: <named-content xmlns:xlink="http://www.w3.org/1999/xlink" content-type="dwc:class" xlink:type="simple"><tp:taxon-name><tp:taxon-name-part taxon-name-part-type="classis">Actinopterygii</tp:taxon-name-part></tp:taxon-name></named-content>; order: <named-content xmlns:xlink="http://www.w3.org/1999/xlink" content-type="dwc:order" xlink:type="simple"><tp:taxon-name><tp:taxon-name-part taxon-name-part-type="ordo">Tetraodontiformes</tp:taxon-name-part></tp:taxon-name></named-content>; family: <named-content xmlns:xlink="http://www.w3.org/1999/xlink" content-type="dwc:family" xlink:type="simple"><tp:taxon-name><tp:taxon-name-part taxon-name-part-type="familia">Balistidae</tp:taxon-name-part></tp:taxon-name></named-content>; genus: <named-content xmlns:xlink="http://www.w3.org/1999/xlink" content-type="dwc:genus" xlink:type="simple"><tp:taxon-name><tp:taxon-name-part taxon-name-part-type="genus">Xanthichthys</tp:taxon-name-part></tp:taxon-name></named-content>; specificEpithet: <named-content xmlns:xlink="http://www.w3.org/1999/xlink" content-type="dwc:specificEpithet" xlink:type="simple">greenei</named-content>; taxonRank: <named-content xmlns:xlink="http://www.w3.org/1999/xlink" content-type="dwc:taxonRank" xlink:type="simple">species</named-content>; scientificNameAuthorship: <named-content xmlns:xlink="http://www.w3.org/1999/xlink" content-type="dwc:scientificNameAuthorship" xlink:type="simple">Pyle and Earle</named-content>; vernacularName: <named-content xmlns:xlink="http://www.w3.org/1999/xlink" content-type="dwc:vernacularName" xlink:type="simple">Greene's Triggerfish</named-content>; nomenclaturalCode: <named-content xmlns:xlink="http://www.w3.org/1999/xlink" content-type="dwc:nomenclaturalCode" xlink:type="simple">ICZN</named-content>; <bold>Location:</bold> higherGeography: <named-content xmlns:xlink="http://www.w3.org/1999/xlink" content-type="dwc:higherGeography" xlink:type="simple">Pacific Ocean; Central Pacific</named-content>; waterBody: <named-content xmlns:xlink="http://www.w3.org/1999/xlink" content-type="dwc:waterBody" xlink:type="simple">Pacific Ocean</named-content>; islandGroup: <named-content xmlns:xlink="http://www.w3.org/1999/xlink" content-type="dwc:islandGroup" xlink:type="simple">Line Islands</named-content>; island: <named-content xmlns:xlink="http://www.w3.org/1999/xlink" content-type="dwc:island" xlink:type="simple">Kiritimati Atoll (Christmas Island)</named-content>; country: <named-content xmlns:xlink="http://www.w3.org/1999/xlink" content-type="dwc:country" xlink:type="simple">Kiribati</named-content>; countryCode: <named-content xmlns:xlink="http://www.w3.org/1999/xlink" content-type="dwc:countryCode" xlink:type="simple">KI</named-content>; locality: <named-content xmlns:xlink="http://www.w3.org/1999/xlink" content-type="dwc:locality" xlink:type="simple">off New Village</named-content>; verbatimLocality: <named-content xmlns:xlink="http://www.w3.org/1999/xlink" content-type="dwc:verbatimLocality" xlink:type="simple">Line Islands; Kiritimati Atoll; off New Village</named-content>; verbatimDepth: <named-content xmlns:xlink="http://www.w3.org/1999/xlink" content-type="dwc:verbatimDepth" xlink:type="simple">300-330 feet</named-content>; minimumDepthInMeters: <named-content xmlns:xlink="http://www.w3.org/1999/xlink" content-type="dwc:minimumDepthInMeters" xlink:type="simple">90</named-content>; maximumDepthInMeters: <named-content xmlns:xlink="http://www.w3.org/1999/xlink" content-type="dwc:maximumDepthInMeters" xlink:type="simple">100</named-content>; verbatimLatitude: <named-content xmlns:xlink="http://www.w3.org/1999/xlink" content-type="dwc:verbatimLatitude" xlink:type="simple">2°0'57.8196"N</named-content>; verbatimLongitude: <named-content xmlns:xlink="http://www.w3.org/1999/xlink" content-type="dwc:verbatimLongitude" xlink:type="simple">157°29'45.2652"W</named-content>; verbatimCoordinateSystem: <named-content xmlns:xlink="http://www.w3.org/1999/xlink" content-type="dwc:verbatimCoordinateSystem" xlink:type="simple">degrees decimal minutes</named-content>; verbatimSRS: <named-content xmlns:xlink="http://www.w3.org/1999/xlink" content-type="dwc:verbatimSRS" xlink:type="simple">WGS84</named-content>; decimalLatitude: <named-content xmlns:xlink="http://www.w3.org/1999/xlink" content-type="dwc:decimalLatitude" xlink:type="simple">2.016061°</named-content>; decimalLongitude: <named-content xmlns:xlink="http://www.w3.org/1999/xlink" content-type="dwc:decimalLongitude" xlink:type="simple">-157.495907°</named-content>; geodeticDatum: <named-content xmlns:xlink="http://www.w3.org/1999/xlink" content-type="dwc:geodeticDatum" xlink:type="simple">WGS84</named-content>; coordinateUncertaintyInMeters: <named-content xmlns:xlink="http://www.w3.org/1999/xlink" content-type="dwc:coordinateUncertaintyInMeters" xlink:type="simple">300</named-content>; <bold>Identification:</bold> identifiedBy: <named-content xmlns:xlink="http://www.w3.org/1999/xlink" content-type="dwc:identifiedBy" xlink:type="simple">Richard L. Pyle</named-content>; dateIdentified: <named-content xmlns:xlink="http://www.w3.org/1999/xlink" content-type="dwc:dateIdentified" xlink:type="simple">2013-08-23</named-content>; <bold>Event:</bold> samplingProtocol: <named-content xmlns:xlink="http://www.w3.org/1999/xlink" content-type="dwc:samplingProtocol" xlink:type="simple">Quinaldine and hand net</named-content>; eventDate: <named-content xmlns:xlink="http://www.w3.org/1999/xlink" content-type="dwc:eventDate" xlink:type="simple">2005-07-28</named-content>; year: <named-content xmlns:xlink="http://www.w3.org/1999/xlink" content-type="dwc:year" xlink:type="simple">2005</named-content>; month: <named-content xmlns:xlink="http://www.w3.org/1999/xlink" content-type="dwc:month" xlink:type="simple">7</named-content>; day: <named-content xmlns:xlink="http://www.w3.org/1999/xlink" content-type="dwc:day" xlink:type="simple">28</named-content>; verbatimEventDate: <named-content xmlns:xlink="http://www.w3.org/1999/xlink" content-type="dwc:verbatimEventDate" xlink:type="simple">28 July 2005</named-content>; habitat: <named-content xmlns:xlink="http://www.w3.org/1999/xlink" content-type="dwc:habitat" xlink:type="simple">rubble patch at crest of deep drop-off</named-content>; <bold>Record Level:</bold> collectionID: <named-content xmlns:xlink="http://www.w3.org/1999/xlink" content-type="dwc:collectionID" xlink:type="simple"><ext-link ext-link-type="uri" xlink:href="http://biocol.org/urn:lsid:biocol.org:col:1002" xlink:type="simple">urn:lsid:biocol.org:col:1002</ext-link></named-content>; institutionCode: <named-content xmlns:xlink="http://www.w3.org/1999/xlink" content-type="dwc:institutionCode" xlink:type="simple">USNM</named-content>; collectionCode: <named-content xmlns:xlink="http://www.w3.org/1999/xlink" content-type="dwc:collectionCode" xlink:type="simple">Fish</named-content>; basisOfRecord: <named-content xmlns:xlink="http://www.w3.org/1999/xlink" content-type="dwc:basisOfRecord" xlink:type="simple">PreservedSpecimen</named-content></p></list-item><list-item><p><bold>Type status:</bold> <named-content xmlns:xlink="http://www.w3.org/1999/xlink" content-type="dwc:typeStatus" xlink:type="simple">Paratype</named-content>. <bold>Occurrence:</bold> catalogNumber: <named-content xmlns:xlink="http://www.w3.org/1999/xlink" content-type="dwc:catalogNumber" xlink:type="simple">236257</named-content>; recordedBy: <named-content xmlns:xlink="http://www.w3.org/1999/xlink" content-type="dwc:recordedBy" xlink:type="simple">Brian D. Greene</named-content>; individualCount: <named-content xmlns:xlink="http://www.w3.org/1999/xlink" content-type="dwc:individualCount" xlink:type="simple">1</named-content>; preparations: <named-content xmlns:xlink="http://www.w3.org/1999/xlink" content-type="dwc:preparations" xlink:type="simple">whole animal (55% Isopropanol)</named-content>; otherCatalogNumbers: <named-content xmlns:xlink="http://www.w3.org/1999/xlink" content-type="dwc:otherCatalogNumbers" xlink:type="simple">BPBM 40342</named-content>; <bold>Taxon:</bold> taxonID: <named-content xmlns:xlink="http://www.w3.org/1999/xlink" content-type="dwc:taxonID" xlink:type="simple">28D73F00-F8E0-4997-9E02-FF70B2571CE5</named-content>; scientificNameID: <named-content xmlns:xlink="http://www.w3.org/1999/xlink" content-type="dwc:scientificNameID" xlink:type="simple">28D73F00-F8E0-4997-9E02-FF70B2571CE5</named-content>; acceptedNameUsageID: <named-content xmlns:xlink="http://www.w3.org/1999/xlink" content-type="dwc:acceptedNameUsageID" xlink:type="simple">28D73F00-F8E0-4997-9E02-FF70B2571CE5</named-content>; parentNameUsageID: <named-content xmlns:xlink="http://www.w3.org/1999/xlink" content-type="dwc:parentNameUsageID" xlink:type="simple">EDB706F7-A7E1-4763-AB97-ECB71151CDBD</named-content>; originalNameUsageID: <named-content xmlns:xlink="http://www.w3.org/1999/xlink" content-type="dwc:originalNameUsageID" xlink:type="simple">28D73F00-F8E0-4997-9E02-FF70B2571CE5</named-content>; nameAccordingToID: <named-content xmlns:xlink="http://www.w3.org/1999/xlink" content-type="dwc:nameAccordingToID" xlink:type="simple">A64FB7C8-41F7-4DAE-B538-FE3BEA1E3DFF</named-content>; namePublishedInID: <named-content xmlns:xlink="http://www.w3.org/1999/xlink" content-type="dwc:namePublishedInID" xlink:type="simple">A64FB7C8-41F7-4DAE-B538-FE3BEA1E3DFF</named-content>; scientificName: <named-content xmlns:xlink="http://www.w3.org/1999/xlink" content-type="dwc:scientificName" xlink:type="simple"><tp:taxon-name><tp:taxon-name-part taxon-name-part-type="genus">Xanthichthys</tp:taxon-name-part> <tp:taxon-name-part taxon-name-part-type="species">greenei</tp:taxon-name-part></tp:taxon-name></named-content>; acceptedNameUsage: <named-content xmlns:xlink="http://www.w3.org/1999/xlink" content-type="dwc:acceptedNameUsage" xlink:type="simple"><tp:taxon-name><tp:taxon-name-part taxon-name-part-type="genus">Xanthichthys</tp:taxon-name-part> <tp:taxon-name-part taxon-name-part-type="species">greenei</tp:taxon-name-part></tp:taxon-name> Pyle &amp; Earle</named-content>; parentNameUsage: <named-content xmlns:xlink="http://www.w3.org/1999/xlink" content-type="dwc:parentNameUsage" xlink:type="simple"><tp:taxon-name><tp:taxon-name-part taxon-name-part-type="genus">Xanthichthys</tp:taxon-name-part></tp:taxon-name> Kaup in Richardson, 1856</named-content>; originalNameUsage: <named-content xmlns:xlink="http://www.w3.org/1999/xlink" content-type="dwc:originalNameUsage" xlink:type="simple"><tp:taxon-name><tp:taxon-name-part taxon-name-part-type="genus">Xanthichthys</tp:taxon-name-part> <tp:taxon-name-part taxon-name-part-type="species">greenei</tp:taxon-name-part></tp:taxon-name> Pyle &amp; Earle</named-content>; nameAccordingTo: <named-content xmlns:xlink="http://www.w3.org/1999/xlink" content-type="dwc:nameAccordingTo" xlink:type="simple">Pyle, Richard L. &amp; John L. Earle. 2013. <tp:taxon-name><tp:taxon-name-part taxon-name-part-type="genus">Xanthichthys</tp:taxon-name-part> <tp:taxon-name-part taxon-name-part-type="species">greenei</tp:taxon-name-part></tp:taxon-name>, a new species of triggerfish (<tp:taxon-name><tp:taxon-name-part taxon-name-part-type="familia">Balistidae</tp:taxon-name-part></tp:taxon-name>) from the Line Islands. Biodiversity Data Journal.</named-content>; namePublishedIn: <named-content xmlns:xlink="http://www.w3.org/1999/xlink" content-type="dwc:namePublishedIn" xlink:type="simple">Pyle, Richard L. &amp; John L. Earle. 2013. <tp:taxon-name><tp:taxon-name-part taxon-name-part-type="genus">Xanthichthys</tp:taxon-name-part> <tp:taxon-name-part taxon-name-part-type="species">greenei</tp:taxon-name-part></tp:taxon-name>, a new species of triggerfish (<tp:taxon-name><tp:taxon-name-part taxon-name-part-type="familia">Balistidae</tp:taxon-name-part></tp:taxon-name>) from the Line Islands. Biodiversity Data Journal.</named-content>; higherClassification: <named-content xmlns:xlink="http://www.w3.org/1999/xlink" content-type="dwc:higherClassification" xlink:type="simple"><tp:taxon-name><tp:taxon-name-part taxon-name-part-type="regnum">Animalia</tp:taxon-name-part></tp:taxon-name>; <tp:taxon-name><tp:taxon-name-part taxon-name-part-type="superphylum">Deuterostomia</tp:taxon-name-part></tp:taxon-name>; <tp:taxon-name><tp:taxon-name-part taxon-name-part-type="clade">Craniata</tp:taxon-name-part></tp:taxon-name>; <tp:taxon-name><tp:taxon-name-part taxon-name-part-type="infraphylum">Gnathostomata</tp:taxon-name-part></tp:taxon-name>; <tp:taxon-name><tp:taxon-name-part taxon-name-part-type="classis">Actinopterygii</tp:taxon-name-part></tp:taxon-name>; <tp:taxon-name><tp:taxon-name-part taxon-name-part-type="ordo">Tetraodontiformes</tp:taxon-name-part></tp:taxon-name>; <tp:taxon-name><tp:taxon-name-part taxon-name-part-type="above-genus">Tetraodontoidei</tp:taxon-name-part></tp:taxon-name>; <tp:taxon-name><tp:taxon-name-part taxon-name-part-type="superfamilia">Balistoidea</tp:taxon-name-part></tp:taxon-name>; <tp:taxon-name><tp:taxon-name-part taxon-name-part-type="familia">Balistidae</tp:taxon-name-part></tp:taxon-name>; <tp:taxon-name><tp:taxon-name-part taxon-name-part-type="genus">Xanthichthys</tp:taxon-name-part></tp:taxon-name></named-content>; kingdom: <named-content xmlns:xlink="http://www.w3.org/1999/xlink" content-type="dwc:kingdom" xlink:type="simple"><tp:taxon-name><tp:taxon-name-part taxon-name-part-type="regnum">Animalia</tp:taxon-name-part></tp:taxon-name></named-content>; phylum: <named-content xmlns:xlink="http://www.w3.org/1999/xlink" content-type="dwc:phylum" xlink:type="simple"><tp:taxon-name><tp:taxon-name-part taxon-name-part-type="superphylum">Deuterostomia</tp:taxon-name-part></tp:taxon-name></named-content>; class: <named-content xmlns:xlink="http://www.w3.org/1999/xlink" content-type="dwc:class" xlink:type="simple"><tp:taxon-name><tp:taxon-name-part taxon-name-part-type="classis">Actinopterygii</tp:taxon-name-part></tp:taxon-name></named-content>; order: <named-content xmlns:xlink="http://www.w3.org/1999/xlink" content-type="dwc:order" xlink:type="simple"><tp:taxon-name><tp:taxon-name-part taxon-name-part-type="ordo">Tetraodontiformes</tp:taxon-name-part></tp:taxon-name></named-content>; family: <named-content xmlns:xlink="http://www.w3.org/1999/xlink" content-type="dwc:family" xlink:type="simple"><tp:taxon-name><tp:taxon-name-part taxon-name-part-type="familia">Balistidae</tp:taxon-name-part></tp:taxon-name></named-content>; genus: <named-content xmlns:xlink="http://www.w3.org/1999/xlink" content-type="dwc:genus" xlink:type="simple"><tp:taxon-name><tp:taxon-name-part taxon-name-part-type="genus">Xanthichthys</tp:taxon-name-part></tp:taxon-name></named-content>; specificEpithet: <named-content xmlns:xlink="http://www.w3.org/1999/xlink" content-type="dwc:specificEpithet" xlink:type="simple">greenei</named-content>; taxonRank: <named-content xmlns:xlink="http://www.w3.org/1999/xlink" content-type="dwc:taxonRank" xlink:type="simple">species</named-content>; scientificNameAuthorship: <named-content xmlns:xlink="http://www.w3.org/1999/xlink" content-type="dwc:scientificNameAuthorship" xlink:type="simple">Pyle and Earle</named-content>; vernacularName: <named-content xmlns:xlink="http://www.w3.org/1999/xlink" content-type="dwc:vernacularName" xlink:type="simple">Greene's Triggerfish</named-content>; nomenclaturalCode: <named-content xmlns:xlink="http://www.w3.org/1999/xlink" content-type="dwc:nomenclaturalCode" xlink:type="simple">ICZN</named-content>; <bold>Location:</bold> higherGeography: <named-content xmlns:xlink="http://www.w3.org/1999/xlink" content-type="dwc:higherGeography" xlink:type="simple">Pacific Ocean; Central Pacific</named-content>; waterBody: <named-content xmlns:xlink="http://www.w3.org/1999/xlink" content-type="dwc:waterBody" xlink:type="simple">Pacific Ocean</named-content>; islandGroup: <named-content xmlns:xlink="http://www.w3.org/1999/xlink" content-type="dwc:islandGroup" xlink:type="simple">Line Islands</named-content>; island: <named-content xmlns:xlink="http://www.w3.org/1999/xlink" content-type="dwc:island" xlink:type="simple">Kiritimati Atoll (Christmas Island)</named-content>; country: <named-content xmlns:xlink="http://www.w3.org/1999/xlink" content-type="dwc:country" xlink:type="simple">Kiribati</named-content>; countryCode: <named-content xmlns:xlink="http://www.w3.org/1999/xlink" content-type="dwc:countryCode" xlink:type="simple">KI</named-content>; locality: <named-content xmlns:xlink="http://www.w3.org/1999/xlink" content-type="dwc:locality" xlink:type="simple">off New Village</named-content>; verbatimLocality: <named-content xmlns:xlink="http://www.w3.org/1999/xlink" content-type="dwc:verbatimLocality" xlink:type="simple">Line Islands; Kiritimati Atoll; off New Village</named-content>; verbatimDepth: <named-content xmlns:xlink="http://www.w3.org/1999/xlink" content-type="dwc:verbatimDepth" xlink:type="simple">300-330 feet</named-content>; minimumDepthInMeters: <named-content xmlns:xlink="http://www.w3.org/1999/xlink" content-type="dwc:minimumDepthInMeters" xlink:type="simple">90</named-content>; maximumDepthInMeters: <named-content xmlns:xlink="http://www.w3.org/1999/xlink" content-type="dwc:maximumDepthInMeters" xlink:type="simple">100</named-content>; verbatimLatitude: <named-content xmlns:xlink="http://www.w3.org/1999/xlink" content-type="dwc:verbatimLatitude" xlink:type="simple">2°0'57.8196"N</named-content>; verbatimLongitude: <named-content xmlns:xlink="http://www.w3.org/1999/xlink" content-type="dwc:verbatimLongitude" xlink:type="simple">157°29'45.2652"W</named-content>; verbatimCoordinateSystem: <named-content xmlns:xlink="http://www.w3.org/1999/xlink" content-type="dwc:verbatimCoordinateSystem" xlink:type="simple">degrees decimal minutes</named-content>; verbatimSRS: <named-content xmlns:xlink="http://www.w3.org/1999/xlink" content-type="dwc:verbatimSRS" xlink:type="simple">WGS84</named-content>; decimalLatitude: <named-content xmlns:xlink="http://www.w3.org/1999/xlink" content-type="dwc:decimalLatitude" xlink:type="simple">2.016061°</named-content>; decimalLongitude: <named-content xmlns:xlink="http://www.w3.org/1999/xlink" content-type="dwc:decimalLongitude" xlink:type="simple">-157.495907°</named-content>; geodeticDatum: <named-content xmlns:xlink="http://www.w3.org/1999/xlink" content-type="dwc:geodeticDatum" xlink:type="simple">WGS84</named-content>; coordinateUncertaintyInMeters: <named-content xmlns:xlink="http://www.w3.org/1999/xlink" content-type="dwc:coordinateUncertaintyInMeters" xlink:type="simple">300</named-content>; <bold>Identification:</bold> identifiedBy: <named-content xmlns:xlink="http://www.w3.org/1999/xlink" content-type="dwc:identifiedBy" xlink:type="simple">Richard L. Pyle</named-content>; dateIdentified: <named-content xmlns:xlink="http://www.w3.org/1999/xlink" content-type="dwc:dateIdentified" xlink:type="simple">2013-08-23</named-content>; <bold>Event:</bold> samplingProtocol: <named-content xmlns:xlink="http://www.w3.org/1999/xlink" content-type="dwc:samplingProtocol" xlink:type="simple">Quinaldine and hand net</named-content>; eventDate: <named-content xmlns:xlink="http://www.w3.org/1999/xlink" content-type="dwc:eventDate" xlink:type="simple">2005-07-28</named-content>; year: <named-content xmlns:xlink="http://www.w3.org/1999/xlink" content-type="dwc:year" xlink:type="simple">2005</named-content>; month: <named-content xmlns:xlink="http://www.w3.org/1999/xlink" content-type="dwc:month" xlink:type="simple">7</named-content>; day: <named-content xmlns:xlink="http://www.w3.org/1999/xlink" content-type="dwc:day" xlink:type="simple">28</named-content>; verbatimEventDate: <named-content xmlns:xlink="http://www.w3.org/1999/xlink" content-type="dwc:verbatimEventDate" xlink:type="simple">28 July 2005</named-content>; habitat: <named-content xmlns:xlink="http://www.w3.org/1999/xlink" content-type="dwc:habitat" xlink:type="simple">rubble patch at crest of deep drop-off</named-content>; <bold>Record Level:</bold> collectionID: <named-content xmlns:xlink="http://www.w3.org/1999/xlink" content-type="dwc:collectionID" xlink:type="simple"><ext-link ext-link-type="uri" xlink:href="http://biocol.org/urn:lsid:biocol.org:col:1003" xlink:type="simple">urn:lsid:biocol.org:col:1003</ext-link></named-content>; institutionCode: <named-content xmlns:xlink="http://www.w3.org/1999/xlink" content-type="dwc:institutionCode" xlink:type="simple">CAS</named-content>; collectionCode: <named-content xmlns:xlink="http://www.w3.org/1999/xlink" content-type="dwc:collectionCode" xlink:type="simple">Fish</named-content>; basisOfRecord: <named-content xmlns:xlink="http://www.w3.org/1999/xlink" content-type="dwc:basisOfRecord" xlink:type="simple">PreservedSpecimen</named-content></p></list-item></list></tp:treatment-sec><tp:treatment-sec sec-type="Description"><title>Description</title><p>Proportional measurements expressed as a percentage of standard length (SL). Data in parentheses apply to paratypes, when different from the holotype (see also Table <xref ref-type="table" rid="T289298">1</xref>).</p><p>Dorsal soft rays 29; anal rays 25; pectoral rays 13 (rarely 14); body scale rows 34 (33-35); head scale rows 18 (17-18); vertebrae 18, gill rakers 36 (holotype only).</p><p>Greatest depth of body 49 (45-50), depth at origin of anal fin 41 (42-43), width of body 29 (19-20), head length 32 (31-33), snout length 21 (20-21), snout to origin of first dorsal fin 33 (32-35), snout to origin of anal fin 69 (67-69), base of second dorsal fin 36 (35-37), base of anal fin 30 (30-32).</p><p>Eye diameter 6.5 (7.2-8.8), interorbital width 12 (12-13), length of gill opening 10 (9-10), depth of caudal peduncle 8.4 (8.4-9.0), length of first dorsal spine 14 (13-17), length of longest dorsal soft ray 19 (19-22), length of longest anal ray 18 (16-19), interdorsal space 25 (23-25), length of caudal fin 26 (21-26), caudal concavity 4.5 (2.1-5.8), length of pectoral fin 11 (12-14).</p><p>Dorsal and ventral profiles of head strongly convex; three longitudinal slightly diagonal darkly pigmented grooves on head following border of scale rows, running from behind and below corner of mouth, converging slightly as they pass posteriorly, and nearly reaching gill opening and upper pectoral base; a groove running anteriorly and diagonally downward from front of eye, extending approximately half the distance to tip of snout; deep medial groove behind first dorsal fin extending approximately half distance from last spine to origin second dorsal; pelvic flap not developed, pelvic terminus barely movable, small, slightly over one half orbit diameter.</p><p>Color in life as in Figs <xref ref-type="fig" rid="F289286">1</xref>, <xref ref-type="fig" rid="F289288">2</xref>; pearly gray, some paratypes with light brownish cast, slightly whiter ventrally on body, faint light blueish cast to head; irregular honey-brown spots sub-dorsally on body in several irregular rows commencing anteriorly at the origin of the first dorsal spine, becoming an irregular row prior to the origin of the second dorsal and ending posteriorly with a few scattered spots on the caudal peduncle; honey-brown diffuse bar below the anterior sub-dorsal spots and immediately posterior to gill opening, running from mid-orbit to slightly below mid-anterior pectoral base, opercular membrane darkly pigmented; three cheek grooves pigmented pale blue, dark on some paratypes, a weak groove above the three pigmented grooves faintly pigmented on some paratypes, groove extending anteriorly and diagonally downward from eye with faint blue pigment on some specimens; dark brown line below lower lip, thickening and extending diffusely beyond corner of mouth; first dorsal fin light tan brown becoming dark distally, first dorsal fin membrane basally tan, dark brown distally, second dorsal and anal fins with light brown rays, light blueish membranes; caudal fin with reddish upper and lower margins, a broad reddish crescent posteriorly in fin not extending to upper and lower margins, a light blueish area forming a diffuse crescent in the center of the fin; pectoral fin not pigmented. When viewed alive underwater the overall color appears light blue-gray.</p><p>Color in alcohol tan, paler ventrally; pale brown spots dorsally from origin of dorsal fin to caudal peduncle, more spots anteriorly; grooves in cheek brown; opercular membrane brown, faint brown bar posterior to gill opening from mid-orbit to mid pectoral base; brown line below lower lip extending diffusely beyond corner of mouth; anterior nostril in a small white spot; first dorsal spine light brown, darker distally on some specimens, membrane of first dorsal fin brown, darker posteriorly; second dorsal and anal fins pale with light brown rays; caudal fin pale yellow; pectoral fins translucent.</p></tp:treatment-sec><tp:treatment-sec sec-type="Diagnosis"><title>Diagnosis</title><p>Dorsal rays III, 29; anal rays 25; pectoral rays 13–14 (usually 13); body scale rows 33-35; head scale rows 17–18; gill rakers 36; body depth 2–2.22 in SL; color in life pearly gray with honey-brown spots sub-dorsally on body in several irregular rows between the first dorsal spine and the caudal peduncle; opercular membrane darkly pigmented with three cheek grooves pigmented pale blue; first dorsal fin light tan brown becoming dark distally, first dorsal fin membrane basally tan, dark brown distally, second dorsal and anal fins with light brown rays, light blueish membranes; caudal fin with reddish upper and lower margins, a broad reddish crescent posteriorly in fin not extending to upper and lower margins.</p></tp:treatment-sec><tp:treatment-sec sec-type="Etymology"><title>Etymology</title><p>Named for Brian D. Greene, a member of the deep diving team that discovered species, in recognition of his efforts to collect the type specimens.</p></tp:treatment-sec><tp:treatment-sec sec-type="Ecology"><title>Ecology</title><p>Relatively abundant within its depth range and habitat (coral rubble and holes adjacent to deeper drop-offs, below a thermocline) at several localities on the west and north coasts of Kiritimati (Christmas Island). Always observed near the reef substratum, where it would retreat to shelter when approached.</p></tp:treatment-sec><tp:treatment-sec sec-type="Distribution"><title>Distribution</title><p>Currently known only from Kiritimati (Christmas Island) in the Line Islands. Further exploration of mesophotic coral ecosystems in the tropical Pacific may extend the known range of this species, although it was not observed during exploratory dives within the mesophotic depth range in the Hawaiian Islands, Johnston Atoll, Caroline Islands, Cook Islands, French Polynesia, or elsewhere in the Pacific.</p></tp:treatment-sec><tp:treatment-sec><!--Section generated to contain objects referenced in tp:taxon-treatment.--><table-wrap id="T289298" position="float" orientation="portrait"><label>Table 1.</label><caption><p>Proportional measurements and counts of type specimens of <italic><tp:taxon-name><tp:taxon-name-part taxon-name-part-type="genus">Xanthichthys</tp:taxon-name-part> <tp:taxon-name-part taxon-name-part-type="species">greenei</tp:taxon-name-part></tp:taxon-name></italic> sp.n., expressed as a percentage of standard length. Numbers in parentheses represent counts from right side, if different from left side. Cheek groove counts represented as strongly pigmented + weakly pigmented.</p></caption><table rules="all"><tbody><tr><th rowspan="1" colspan="1"/><th rowspan="1" colspan="1">Holotype</th><th rowspan="1" colspan="5">Paratypes</th></tr><tr><th rowspan="1" colspan="1"><underline>Proportional Measurements</underline></th><td rowspan="1" colspan="1">BPBM 40262</td><td rowspan="1" colspan="1">BPBM 40228</td><td rowspan="1" colspan="1">BPBM 40342</td><td rowspan="1" colspan="1">BPBM 40342</td><td rowspan="1" colspan="1">USNM (pending)</td><td rowspan="1" colspan="1">CAS 236257</td></tr><tr><th rowspan="1" colspan="1">Standard Length (SL)</th><td rowspan="1" colspan="1">154 mm</td><td rowspan="1" colspan="1">139 mm</td><td rowspan="1" colspan="1">144 mm</td><td rowspan="1" colspan="1">97 mm</td><td rowspan="1" colspan="1">113 mm</td><td rowspan="1" colspan="1">109 mm</td></tr><tr><th rowspan="1" colspan="1">Greatest depth of body</th><td rowspan="1" colspan="1">49</td><td rowspan="1" colspan="1">45</td><td rowspan="1" colspan="1">49</td><td rowspan="1" colspan="1">49</td><td rowspan="1" colspan="1">47</td><td rowspan="1" colspan="1">50</td></tr><tr><th rowspan="1" colspan="1">Depth of body at A origin</th><td rowspan="1" colspan="1">41</td><td rowspan="1" colspan="1">43</td><td rowspan="1" colspan="1">42</td><td rowspan="1" colspan="1">42</td><td rowspan="1" colspan="1">42</td><td rowspan="1" colspan="1">42</td></tr><tr><th rowspan="1" colspan="1">Width of body</th><td rowspan="1" colspan="1">20</td><td rowspan="1" colspan="1">20</td><td rowspan="1" colspan="1">20</td><td rowspan="1" colspan="1">20</td><td rowspan="1" colspan="1">19</td><td rowspan="1" colspan="1">19</td></tr><tr><th rowspan="1" colspan="1">Head length</th><td rowspan="1" colspan="1">32</td><td rowspan="1" colspan="1">32</td><td rowspan="1" colspan="1">31</td><td rowspan="1" colspan="1">33</td><td rowspan="1" colspan="1">31</td><td rowspan="1" colspan="1">31</td></tr><tr><th rowspan="1" colspan="1">Snout length</th><td rowspan="1" colspan="1">21</td><td rowspan="1" colspan="1">21</td><td rowspan="1" colspan="1">21</td><td rowspan="1" colspan="1">21</td><td rowspan="1" colspan="1">20</td><td rowspan="1" colspan="1">20</td></tr><tr><th rowspan="1" colspan="1">Snout to first dorsal fin</th><td rowspan="1" colspan="1">33</td><td rowspan="1" colspan="1">32</td><td rowspan="1" colspan="1">33</td><td rowspan="1" colspan="1">35</td><td rowspan="1" colspan="1">33</td><td rowspan="1" colspan="1">33</td></tr><tr><th rowspan="1" colspan="1">Snout to anal fin</th><td rowspan="1" colspan="1">69</td><td rowspan="1" colspan="1">67</td><td rowspan="1" colspan="1">68</td><td rowspan="1" colspan="1">69</td><td rowspan="1" colspan="1">67</td><td rowspan="1" colspan="1">68</td></tr><tr><th rowspan="1" colspan="1">Base of second dorsal fin</th><td rowspan="1" colspan="1">36</td><td rowspan="1" colspan="1">37</td><td rowspan="1" colspan="1">37</td><td rowspan="1" colspan="1">35</td><td rowspan="1" colspan="1">36</td><td rowspan="1" colspan="1">36</td></tr><tr><th rowspan="1" colspan="1">Base of anal fin</th><td rowspan="1" colspan="1">30</td><td rowspan="1" colspan="1">32</td><td rowspan="1" colspan="1">31</td><td rowspan="1" colspan="1">30</td><td rowspan="1" colspan="1">31</td><td rowspan="1" colspan="1">31</td></tr><tr><th rowspan="1" colspan="1">Eye diameter</th><td rowspan="1" colspan="1">6.5</td><td rowspan="1" colspan="1">7.2</td><td rowspan="1" colspan="1">7.3</td><td rowspan="1" colspan="1">8.8</td><td rowspan="1" colspan="1">8.4</td><td rowspan="1" colspan="1">8.7</td></tr><tr><th rowspan="1" colspan="1">Interorbital width</th><td rowspan="1" colspan="1">12</td><td rowspan="1" colspan="1">12</td><td rowspan="1" colspan="1">13</td><td rowspan="1" colspan="1">13</td><td rowspan="1" colspan="1">12</td><td rowspan="1" colspan="1">12</td></tr><tr><th rowspan="1" colspan="1">Length of gill opening</th><td rowspan="1" colspan="1">10</td><td rowspan="1" colspan="1">10</td><td rowspan="1" colspan="1">10</td><td rowspan="1" colspan="1">9</td><td rowspan="1" colspan="1">10</td><td rowspan="1" colspan="1">10</td></tr><tr><th rowspan="1" colspan="1">Depth of caudal peduncle</th><td rowspan="1" colspan="1">8.4</td><td rowspan="1" colspan="1">8.6</td><td rowspan="1" colspan="1">9.0</td><td rowspan="1" colspan="1">8.8</td><td rowspan="1" colspan="1">8.4</td><td rowspan="1" colspan="1">8.7</td></tr><tr><th rowspan="1" colspan="1">Length of first dorsal spine</th><td rowspan="1" colspan="1">14</td><td rowspan="1" colspan="1">13</td><td rowspan="1" colspan="1">17</td><td rowspan="1" colspan="1">16</td><td rowspan="1" colspan="1">16</td><td rowspan="1" colspan="1">16</td></tr><tr><th rowspan="1" colspan="1">Length of longest dorsal ray</th><td rowspan="1" colspan="1">19</td><td rowspan="1" colspan="1">22</td><td rowspan="1" colspan="1">19</td><td rowspan="1" colspan="1">21</td><td rowspan="1" colspan="1">19</td><td rowspan="1" colspan="1">20</td></tr><tr><th rowspan="1" colspan="1">Length of longest anal ray</th><td rowspan="1" colspan="1">18</td><td rowspan="1" colspan="1">19</td><td rowspan="1" colspan="1">17</td><td rowspan="1" colspan="1">19</td><td rowspan="1" colspan="1">16</td><td rowspan="1" colspan="1">19</td></tr><tr><th rowspan="1" colspan="1">Interdorsal space</th><td rowspan="1" colspan="1">25</td><td rowspan="1" colspan="1">24</td><td rowspan="1" colspan="1">25</td><td rowspan="1" colspan="1">23</td><td rowspan="1" colspan="1">25</td><td rowspan="1" colspan="1">24</td></tr><tr><th rowspan="1" colspan="1">Length of caudal fin</th><td rowspan="1" colspan="1">26</td><td rowspan="1" colspan="1">26</td><td rowspan="1" colspan="1">24</td><td rowspan="1" colspan="1">21</td><td rowspan="1" colspan="1">23</td><td rowspan="1" colspan="1">24</td></tr><tr><th rowspan="1" colspan="1">Caudal concavity</th><td rowspan="1" colspan="1">4.5</td><td rowspan="1" colspan="1">5.8</td><td rowspan="1" colspan="1">5.6</td><td rowspan="1" colspan="1">2.1</td><td rowspan="1" colspan="1">4.4</td><td rowspan="1" colspan="1">3.7</td></tr><tr><th rowspan="1" colspan="1">Length of pectoral fin</th><td rowspan="1" colspan="1">11</td><td rowspan="1" colspan="1">13</td><td rowspan="1" colspan="1">13</td><td rowspan="1" colspan="1">12</td><td rowspan="1" colspan="1">14</td><td rowspan="1" colspan="1">12</td></tr><tr><th rowspan="1" colspan="1"><underline>Counts</underline></th><td rowspan="1" colspan="1"/><td rowspan="1" colspan="1"/><td rowspan="1" colspan="1"/><td rowspan="1" colspan="1"/><td rowspan="1" colspan="1"/><td rowspan="1" colspan="1"/></tr><tr><th rowspan="1" colspan="1">Dorsal-fin spines</th><td rowspan="1" colspan="1">3</td><td rowspan="1" colspan="1">3</td><td rowspan="1" colspan="1">3</td><td rowspan="1" colspan="1">3</td><td rowspan="1" colspan="1">3</td><td rowspan="1" colspan="1">3</td></tr><tr><th rowspan="1" colspan="1">Dorsal-fin rays</th><td rowspan="1" colspan="1">29</td><td rowspan="1" colspan="1">29</td><td rowspan="1" colspan="1">29</td><td rowspan="1" colspan="1">29</td><td rowspan="1" colspan="1">29</td><td rowspan="1" colspan="1">29</td></tr><tr><th rowspan="1" colspan="1">Anal-fin rays</th><td rowspan="1" colspan="1">25</td><td rowspan="1" colspan="1">25</td><td rowspan="1" colspan="1">25</td><td rowspan="1" colspan="1">25</td><td rowspan="1" colspan="1">25</td><td rowspan="1" colspan="1">25</td></tr><tr><th rowspan="1" colspan="1">Pectoral-fin rays</th><td rowspan="1" colspan="1">13</td><td rowspan="1" colspan="1">13</td><td rowspan="1" colspan="1">14 (13)</td><td rowspan="1" colspan="1">13</td><td rowspan="1" colspan="1">13</td><td rowspan="1" colspan="1">13</td></tr><tr><th rowspan="1" colspan="1">Body scale rows</th><td rowspan="1" colspan="1">34</td><td rowspan="1" colspan="1">35</td><td rowspan="1" colspan="1">35</td><td rowspan="1" colspan="1">34</td><td rowspan="1" colspan="1">34</td><td rowspan="1" colspan="1">33</td></tr><tr><th rowspan="1" colspan="1">Head scale rows</th><td rowspan="1" colspan="1">18</td><td rowspan="1" colspan="1">17</td><td rowspan="1" colspan="1">17</td><td rowspan="1" colspan="1">18</td><td rowspan="1" colspan="1">17</td><td rowspan="1" colspan="1">18</td></tr><tr><th rowspan="1" colspan="1">Cheek grooves</th><td rowspan="1" colspan="1">3+0</td><td rowspan="1" colspan="1">3+1</td><td rowspan="1" colspan="1">3+1</td><td rowspan="1" colspan="1">3+0</td><td rowspan="1" colspan="1">3+1</td><td rowspan="1" colspan="1">3+0</td></tr><tr><th rowspan="1" colspan="1">Vertebrae</th><td rowspan="1" colspan="1">18</td><td rowspan="1" colspan="1">18</td><td rowspan="1" colspan="1">18</td><td rowspan="1" colspan="1">18</td><td rowspan="1" colspan="1">18</td><td rowspan="1" colspan="1">18</td></tr></tbody></table></table-wrap><fig id="F289286" position="float" orientation="portrait"><label>Figure 1.</label><caption><p>Holotype of <italic><tp:taxon-name><tp:taxon-name-part taxon-name-part-type="genus">Xanthichthys</tp:taxon-name-part> <tp:taxon-name-part taxon-name-part-type="species">greenei</tp:taxon-name-part></tp:taxon-name></italic> (BPBM 40262), from Kiritimati (Christmas Island), Line Islands. Photo: R.L. Pyle.</p></caption><graphic xmlns:xlink="http://www.w3.org/1999/xlink" xlink:href="biodiversity_data_journal-1-e994-g001.jpg" position="float" orientation="portrait" xlink:type="simple"/></fig><fig-group id="F289288" position="float" orientation="portrait"><caption><p>Paratypes of <italic><tp:taxon-name><tp:taxon-name-part taxon-name-part-type="genus">Xanthichthys</tp:taxon-name-part> <tp:taxon-name-part taxon-name-part-type="species">greenei</tp:taxon-name-part></tp:taxon-name></italic>, sp.n., showing variation in cheek-groove pigmentation and dorsal spot patterns. Photos by R. L. Pyle and B. D. Greene.</p></caption><fig id="F289293" position="float" orientation="portrait"><label>Figure 2a.</label><graphic xmlns:xlink="http://www.w3.org/1999/xlink" xlink:href="biodiversity_data_journal-1-e994-g002_a.jpg" position="float" orientation="portrait" xlink:type="simple"/></fig><fig id="F289294" position="float" orientation="portrait"><label>Figure 2b.</label><graphic xmlns:xlink="http://www.w3.org/1999/xlink" xlink:href="biodiversity_data_journal-1-e994-g002_b.jpg" position="float" orientation="portrait" xlink:type="simple"/></fig><fig id="F289295" position="float" orientation="portrait"><label>Figure 2c.</label><graphic xmlns:xlink="http://www.w3.org/1999/xlink" xlink:href="biodiversity_data_journal-1-e994-g002_c.jpg" position="float" orientation="portrait" xlink:type="simple"/></fig><fig id="F289296" position="float" orientation="portrait"><label>Figure 2d.</label><graphic xmlns:xlink="http://www.w3.org/1999/xlink" xlink:href="biodiversity_data_journal-1-e994-g002_d.jpg" position="float" orientation="portrait" xlink:type="simple"/></fig></fig-group></tp:treatment-sec></tp:taxon-treatment>
